# Supplementary material for: Structure and Properties of Cellulose/Mycelium Biocomposites
Source: Polymers (Basel). 2022 Apr 8;14(8):1519. doi: 10.3390/polym14081519 (PMC9030294; doi:10.3390/polym14081519)
Supplement: Supplementary file 1 [file polymers-14-01519-s001.zip]

Archive with 1 entries (1 files):
- polymers-1656206-supplementary.pdf
